# Supplementary material for: Insights from 125Te and 57Fe nuclear resonance vibrational spectroscopy: a [4Fe–4Te] cluster from two points of view
Source: Chem Sci. 2019 Jun 24;10(32):7535–41. doi: 10.1039/c9sc02025j (PMC6761874; doi:10.1039/c9sc02025j)
Supplement: Supplementary file 3 [file SC-010-C9SC02025J-s003.zip]

Archive with 5 entries (5 files):
- 1'.xyz
- 1-S.xyz
- 1.xyz
- [1-S]+.xyz
- [1]+.xyz
