# Supplementary material for: Insights from 125Te and 57Fe nuclear resonance vibrational spectroscopy: a [4Fe–4Te] cluster from two points of view
Source: Chem Sci. 2019 Jun 24;10(32):7535–41. doi: 10.1039/c9sc02025j (PMC6761874; doi:10.1039/c9sc02025j)
Supplement: Supplementary file 3 [file SC-010-C9SC02025J-s003.zip › 1'.xyz]

   56
 
Fe    11.174921    20.490068     7.186989
Fe    12.055842    18.583590     5.431621
Fe    13.738314    19.375065     7.200634
Fe    12.846092    21.252832     5.426082
Te    11.512307    18.044268     7.969802
Te    10.385949    20.465348     4.640389
Te    13.355953    21.874538     7.967181
Te    14.506877    19.419092     4.667319
 S    12.062040    16.673646     4.120505
 C     8.021620    21.045162     8.420283
 S     9.668019    21.722835     8.483841
 C     7.697051    19.835415     7.762128
 H     8.490565    19.289087     7.244116
 C     6.385116    19.345610     7.770945
 H     6.162778    18.407803     7.252256
 C     5.360138    20.039823     8.432267
 H     4.337966    19.650794     8.436208
 C     5.669383    21.243804     9.086361
 H     4.884969    21.803006     9.607075
 C     6.977497    21.739887     9.080332
 H     7.208858    22.678988     9.591919
 C    10.510411    15.799351     4.188670
 C    10.404309    14.546361     3.535227
 H    11.281405    14.143827     3.019323
 C     9.205301    13.825216     3.542666
 H     9.155879    12.859690     3.028179
 C     8.073439    14.328682     4.204613
 H     7.136341    13.764729     4.212271
 C     8.167604    15.567261     4.858279
 H     7.298719    15.977422     5.382274
 C     9.363959    16.294653     4.853417
 H     9.426803    17.259929     5.363965
 S    12.965259    23.175069     4.098425
 C    16.888922    18.722435     8.360014
 S    15.214367    18.125219     8.477602
 C    17.237463    19.959676     7.768880
 H    16.443141    20.580971     7.345659
 C    18.571404    20.382577     7.722792
 H    18.809656    21.344097     7.257045
 C    19.597665    19.591108     8.261742
 H    20.638297    19.925118     8.219724
 C    19.265168    18.359782     8.850261
 H    20.050124    17.723554     9.272620
 C    17.934003    17.931363     8.898515
 H    17.684762    16.968224     9.354207
 C    14.577004    23.928672     4.179279
 C    14.812256    25.110428     3.433486
 H    13.997455    25.527743     2.834114
 C    16.060967    25.741391     3.453626
 H    16.211841    26.653494     2.866584
 C    17.114478    25.214410     4.218767
 H    18.091199    25.706515     4.235058
 C    16.891739    24.045046     4.962126
 H    17.698307    23.617981     5.566269
 C    15.644961    23.408184     4.947020
 H    15.479136    22.499159     5.531044
