# Supplementary material for: Insights from 125Te and 57Fe nuclear resonance vibrational spectroscopy: a [4Fe–4Te] cluster from two points of view
Source: Chem Sci. 2019 Jun 24;10(32):7535–41. doi: 10.1039/c9sc02025j (PMC6761874; doi:10.1039/c9sc02025j)
Supplement: Supplementary file 3 [file SC-010-C9SC02025J-s003.zip › 1-S.xyz]

  114
scf done: -5351.000878
Fe     9.747359    19.456672     6.599417
Fe    10.945997    18.239541     4.524831
Fe    12.238483    18.440307     6.819162
Fe    11.730750    20.667359     5.418719
 S    10.224532    17.250026     6.498669
 S     9.673898    20.153751     4.361015
 S    11.575484    20.435012     7.741547
 S    13.162992    19.044003     4.777733
 S    11.083163    16.767340     2.751494
 C     6.466522    19.307947     7.329831
 S     7.929309    20.178794     7.868044
 C     6.494274    18.269388     6.371068
 H     7.449718    17.985304     5.920245
 C     5.315300    17.607805     6.003337
 H     5.366830    16.805849     5.261023
 C     4.083004    17.963193     6.572705
 H     3.165895    17.445359     6.279414
 C     4.044697    18.998025     7.520617
 H     3.092340    19.294335     7.971342
 C     5.218246    19.662651     7.895495
 H     5.178268    20.472537     8.629721
 C     9.458070    16.164165     2.317753
 C     9.342263    14.962097     1.580253
 H    10.248948    14.405943     1.325049
 C     8.089040    14.479987     1.183605
 H     8.027851    13.546435     0.615354
 C     6.918194    15.180801     1.512602
 H     5.939968    14.803852     1.202132
 C     7.022547    16.370613     2.249934
 H     6.121488    16.931664     2.515980
 C     8.272751    16.858128     2.651792
 H     8.347077    17.787218     3.225049
 S    12.099688    22.843005     4.704952
 C    14.963004    17.809821     8.690475
 S    13.507230    16.980037     8.074598
 C    15.153165    19.206927     8.588183
 H    14.380844    19.813128     8.104744
 C    16.304366    19.810725     9.109993
 H    16.422007    20.895076     9.021854
 C    17.294838    19.044188     9.742969
 H    18.191762    19.520434    10.148079
 C    17.116389    17.655506     9.846900
 H    17.878885    17.039557    10.334195
 C    15.968601    17.044753     9.328380
 H    15.840690    15.961341     9.411301
 C    13.732178    23.366057     5.203007
 C    14.093419    24.722294     5.021654
 H    13.358931    25.416773     4.603786
 C    15.369446    25.178687     5.371931
 H    15.621796    26.233364     5.223541
 C    16.319181    24.297249     5.912046
 H    17.315208    24.654819     6.186684
 C    15.968713    22.951443     6.098584
 H    16.694016    22.247714     6.517975
 C    14.693250    22.487273     5.752180
 H    14.431598    21.434732     5.895614
 N     9.349411    17.088360    10.787876
 C    10.374663    18.095312    10.240160
 H    10.814798    17.632322     9.345148
 H     9.787990    18.952359     9.881141
 C    11.461759    18.526604    11.212152
 H    11.075095    19.062385    12.092559
 H    12.107626    19.223710    10.657058
 H    12.100746    17.694703    11.543545
 C     8.658908    17.632498    12.038598
 H     7.956967    16.850096    12.359871
 H     9.442728    17.702189    12.806041
 C     7.944778    18.968092    11.867911
 H     7.150629    18.932098    11.109238
 H     8.631972    19.785587    11.609840
 H     7.474925    19.219366    12.831535
 C    10.031712    15.780349    11.201402
 H    10.740278    16.055540    11.995169
 H     9.246071    15.164520    11.663047
 C    10.737243    15.025492    10.081821
 H    11.213419    14.139754    10.531049
 H    11.530823    15.616634     9.599066
 H    10.042953    14.669108     9.307696
 C     8.342228    16.852852     9.656073
 H     7.952775    17.846882     9.391100
 H     8.939993    16.529980     8.791327
 C     7.221987    15.868698     9.961274
 H     6.565522    16.195625    10.781874
 H     7.585997    14.853112    10.177961
 H     6.598612    15.804634     9.056663
 N    12.945709    20.100221     0.511432
 C    12.488028    19.802434    -0.915873
 H    12.035341    20.733660    -1.284521
 H    13.404464    19.631528    -1.498365
 C    11.523503    18.631544    -1.063886
 H    10.585925    18.780392    -0.510685
 H    11.963832    17.676176    -0.745687
 H    11.269847    18.541817    -2.131558
 C    11.744462    20.397904     1.425360
 H    12.163047    20.606166     2.419680
 H    11.198486    19.448250     1.522292
 C    10.833920    21.529329     0.974683
 H    11.349855    22.498150     0.900185
 H    10.070427    21.632061     1.761583
 H    10.311389    21.321953     0.028368
 C    13.883491    21.307437     0.431007
 H    14.655711    21.038115    -0.304186
 H    13.285067    22.119057    -0.005777
 C    14.506497    21.740141     1.751739
 H    15.184989    20.982439     2.168350
 H    13.757638    21.998483     2.517027
 H    15.102584    22.644884     1.556008
 C    13.657638    18.890415     1.126858
 H    12.900207    18.094190     1.177820
 H    13.869101    19.167326     2.170497
 C    14.914406    18.423449     0.403688
 H    14.721946    18.083241    -0.625282
 H    15.304248    17.559001     0.962340
 H    15.711271    19.182064     0.385487
