# Supplementary material for: Insights from 125Te and 57Fe nuclear resonance vibrational spectroscopy: a [4Fe–4Te] cluster from two points of view
Source: Chem Sci. 2019 Jun 24;10(32):7535–41. doi: 10.1039/c9sc02025j (PMC6761874; doi:10.1039/c9sc02025j)
Supplement: Supplementary file 3 [file SC-010-C9SC02025J-s003.zip › 1.xyz]

  114
 
Fe     9.758506    19.377478     6.592458
Fe    11.104412    18.194584     4.507955
Fe    12.279707    18.345987     6.848104
Fe    11.699529    20.643532     5.438136
Te    10.110736    16.794845     6.522453
Te     9.403217    20.164154     4.094348
Te    11.643376    20.588230     8.079208
Te    13.666640    19.074354     4.741157
 S    11.505347    16.836973     2.697735
 C     6.434542    19.315955     7.426220
 S     7.975824    20.053686     7.944653
 C     6.339108    18.359084     6.390185
 H     7.248292    18.059775     5.861259
 C     5.100799    17.804083     6.042214
 H     5.055871    17.066043     5.235575
 C     3.927625    18.185613     6.710873
 H     2.963585    17.751153     6.433024
 C     4.010280    19.139538     7.737703
 H     3.105609    19.456421     8.266188
 C     5.244041    19.698331     8.091317
 H     5.297317    20.447741     8.886430
 C    10.059031    15.948755     2.139599
 C    10.225764    14.870179     1.238023
 H    11.236717    14.591053     0.925891
 C     9.121873    14.157799     0.755009
 H     9.280222    13.325367     0.061916
 C     7.821042    14.500102     1.157526
 H     6.959011    13.942310     0.781613
 C     7.645403    15.565166     2.054525
 H     6.638954    15.845117     2.380798
 C     8.745903    16.281510     2.542065
 H     8.604578    17.111418     3.240340
 S    11.927960    22.808678     4.607039
 C    14.920863    17.498034     8.842673
 S    13.413779    16.812909     8.172123
 C    15.377421    18.804471     8.557148
 H    14.787885    19.434286     7.885372
 C    16.565198    19.286669     9.121440
 H    16.894790    20.302519     8.883028
 C    17.329023    18.484570     9.982658
 H    18.255651    18.865386    10.420636
 C    16.886143    17.183825    10.270856
 H    17.469401    16.541344    10.938151
 C    15.700780    16.695159     9.709450
 H    15.366232    15.678796     9.937704
 C    13.426830    23.592362     5.179170
 C    13.671470    24.933376     4.796255
 H    12.934152    25.450350     4.174951
 C    14.832806    25.598614     5.204914
 H    14.994695    26.636194     4.896009
 C    15.782255    24.946589     6.007921
 H    16.688584    25.466875     6.329309
 C    15.547294    23.618676     6.395529
 H    16.274902    23.095414     7.023420
 C    14.387089    22.946283     5.990247
 H    14.209120    21.911915     6.296980
 N     9.130535    17.122092    11.166128
 C    10.132062    18.164823    10.642320
 H    10.589891    17.725362     9.744165
 H     9.525996    19.009954    10.286695
 C    11.195204    18.607855    11.636406
 H    10.782276    19.115041    12.521478
 H    11.829367    19.335215    11.106786
 H    11.852092    17.787065    11.959859
 C     8.379235    17.645024    12.391330
 H     7.737354    16.817790    12.725770
 H     9.142565    17.798469    13.166714
 C     7.562784    18.913441    12.175797
 H     6.751503    18.779695    11.446565
 H     8.177183    19.767746    11.859519
 H     7.100715    19.176996    13.139848
 C     9.852130    15.846560    11.613407
 H    10.485060    16.146635    12.460500
 H     9.069456    15.183708    12.009597
 C    10.676620    15.146861    10.541067
 H    11.159663    14.277064    11.013536
 H    11.474571    15.779519    10.122429
 H    10.063902    14.769920     9.709728
 C     8.168808    16.838022    10.006675
 H     7.755322    17.814172     9.713798
 H     8.803730    16.520979     9.164940
 C     7.072739    15.820892    10.291508
 H     6.385960    16.134964    11.092044
 H     7.463517    14.819851    10.527899
 H     6.475652    15.727587     9.371966
 N    13.061702    20.225739     0.141277
 C    12.547284    19.831937    -1.244024
 H    12.055527    20.728701    -1.646141
 H    13.442374    19.648864    -1.855231
 C    11.605853    18.633988    -1.278435
 H    10.682707    18.802375    -0.707244
 H    12.076855    17.711306    -0.912007
 H    11.320188    18.466708    -2.328502
 C    11.895639    20.561872     1.086556
 H    12.345682    20.791838     2.062843
 H    11.343010    19.621740     1.223053
 C    10.986826    21.691287     0.625358
 H    11.508473    22.655277     0.533226
 H    10.223462    21.812823     1.409949
 H    10.459875    21.471428    -0.315543
 C    13.975233    21.438597    -0.058114
 H    14.743836    21.118185    -0.775768
 H    13.357704    22.197180    -0.558719
 C    14.607515    21.998957     1.210252
 H    15.301305    21.292054     1.686839
 H    13.864439    22.315255     1.957131
 H    15.189311    22.889196     0.925425
 C    13.821237    19.067428     0.796896
 H    13.072201    18.283380     0.991861
 H    14.125388    19.436783     1.786818
 C    15.012068    18.526248     0.016930
 H    14.731015    18.084992    -0.951157
 H    15.451498    17.719954     0.623699
 H    15.802448    19.274288    -0.147402
