# Supplementary material for: Insights from 125Te and 57Fe nuclear resonance vibrational spectroscopy: a [4Fe–4Te] cluster from two points of view
Source: Chem Sci. 2019 Jun 24;10(32):7535–41. doi: 10.1039/c9sc02025j (PMC6761874; doi:10.1039/c9sc02025j)
Supplement: Supplementary file 3 [file SC-010-C9SC02025J-s003.zip › [1-S]+.xyz]

  114
scf done: -5350.891138
Fe     9.712168    19.434828     6.664362
Fe    10.869734    18.262674     4.560203
Fe    12.217722    18.502738     6.888193
Fe    11.743145    20.662557     5.405002
 S    10.246651    17.250092     6.564308
 S     9.661537    20.158521     4.442409
 S    11.523610    20.480292     7.719008
 S    13.101945    18.981642     4.788548
 S    11.044211    16.810587     2.796826
 C     6.470244    19.166625     7.292198
 S     7.887292    20.084192     7.885889
 C     6.537995    18.222665     6.244077
 H     7.494751    18.031729     5.749937
 C     5.388413    17.535301     5.834034
 H     5.466006    16.810183     5.019067
 C     4.152312    17.771916     6.453215
 H     3.258258    17.234284     6.127487
 C     4.076496    18.713140     7.491064
 H     3.119009    18.915653     7.979838
 C     5.219872    19.405083     7.907604
 H     5.150543    20.143432     8.711139
 C     9.404821    16.330770     2.257927
 C     9.258075    15.088129     1.601359
 H    10.131828    14.443341     1.474767
 C     8.008312    14.679696     1.120331
 H     7.917140    13.713342     0.615965
 C     6.879977    15.496378     1.286572
 H     5.904535    15.174668     0.913060
 C     7.018173    16.729560     1.941028
 H     6.148402    17.378206     2.079219
 C     8.265778    17.147758     2.422502
 H     8.365668    18.112645     2.927322
 S    12.203001    22.771276     4.649769
 C    14.947357    17.904787     8.712833
 S    13.466961    17.066174     8.155022
 C    15.032967    19.304323     8.872658
 H    14.169231    19.926406     8.623021
 C    16.209943    19.892251     9.354108
 H    16.253322    20.978672     9.472886
 C    17.321333    19.102810     9.684656
 H    18.237355    19.566259    10.059645
 C    17.243490    17.711181     9.525507
 H    18.102193    17.081089     9.774891
 C    16.071892    17.115556     9.043234
 H    16.020119    16.030834     8.917039
 C    13.852378    23.209894     5.185397
 C    14.326908    24.504123     4.873568
 H    13.676779    25.197036     4.332463
 C    15.614033    24.901579     5.253744
 H    15.960752    25.908343     5.002910
 C    16.454116    24.021324     5.952333
 H    17.458587    24.333756     6.248938
 C    15.987162    22.737421     6.269340
 H    16.626687    22.037856     6.814891
 C    14.700398    22.331184     5.893709
 H    14.346843    21.328137     6.148852
 N     9.317498    17.078410    10.968671
 C    10.299366    18.130247    10.428975
 H    10.810537    17.662529     9.575785
 H     9.674675    18.933696    10.014147
 C    11.311145    18.664230    11.431746
 H    10.850119    19.196314    12.277090
 H    11.936919    19.389802    10.890729
 H    11.985367    17.885459    11.817017
 C     8.516839    17.628169    12.151971
 H     7.877624    16.801065    12.490569
 H     9.251792    17.816859    12.946752
 C     7.689769    18.876035    11.870038
 H     6.920916    18.716078    11.101194
 H     8.303951    19.737673    11.574106
 H     7.171994    19.145136    12.803689
 C    10.061504    15.841920    11.486397
 H    10.676057    16.194070    12.326630
 H     9.286995    15.183036    11.903365
 C    10.911336    15.107272    10.457493
 H    11.412867    14.276579    10.977938
 H    11.695835    15.739175    10.014225
 H    10.312118    14.669951     9.646077
 C     8.395064    16.714983     9.797618
 H     7.957188    17.664006     9.455441
 H     9.060862    16.377878     8.991312
 C     7.322250    15.676865    10.099524
 H     6.599809    16.009601    10.859516
 H     7.736726    14.703653    10.402192
 H     6.759194    15.515480     9.168045
 N    12.937649    20.136984     0.413929
 C    12.417337    19.735134    -0.968262
 H    11.942558    20.636555    -1.380177
 H    13.309536    19.530752    -1.576444
 C    11.455257    18.554158    -0.993032
 H    10.535740    18.741762    -0.421823
 H    11.911326    17.624495    -0.625474
 H    11.164302    18.387347    -2.041585
 C    11.778147    20.495216     1.357515
 H    12.237194    20.747673     2.323552
 H    11.224393    19.558968     1.514281
 C    10.866255    21.617710     0.885751
 H    11.390085    22.577714     0.769176
 H    10.110240    21.759895     1.672878
 H    10.329447    21.382390    -0.045329
 C    13.865650    21.337657     0.197885
 H    14.614521    21.006030    -0.535024
 H    13.249529    22.104829    -0.291050
 C    14.530279    21.888291     1.453120
 H    15.228090    21.174297     1.913170
 H    13.806048    22.213254     2.215450
 H    15.115688    22.771951     1.155900
 C    13.685847    18.977937     1.083698
 H    12.929687    18.199900     1.267859
 H    13.985471    19.354416     2.071175
 C    14.879363    18.425288     0.315457
 H    14.601610    17.985467    -0.653817
 H    15.308901    17.616488     0.925950
 H    15.675201    19.168062     0.156487
