# Supplementary material for: Insights from 125Te and 57Fe nuclear resonance vibrational spectroscopy: a [4Fe–4Te] cluster from two points of view
Source: Chem Sci. 2019 Jun 24;10(32):7535–41. doi: 10.1039/c9sc02025j (PMC6761874; doi:10.1039/c9sc02025j)
Supplement: Supplementary file 3 [file SC-010-C9SC02025J-s003.zip › [1]+.xyz]

  114
scf done: -3790.254693
Fe     9.782148    19.296856     6.599232
Fe    11.155001    18.100831     4.525760
Fe    12.290880    18.326756     6.891583
Fe    11.735795    20.594918     5.434944
Te    10.174708    16.726489     6.550465
Te     9.490069    20.045361     4.091693
Te    11.643360    20.542217     8.063866
Te    13.664530    19.005472     4.747161
 S    11.561523    16.709922     2.741523
 C     6.461491    19.357114     7.262160
 S     8.006278    20.031975     7.858381
 C     6.378272    18.361150     6.264987
 H     7.298823    17.981710     5.813033
 C     5.133124    17.864380     5.858501
 H     5.092514    17.093010     5.083996
 C     3.947510    18.345866     6.432540
 H     2.978431    17.956376     6.110464
 C     4.021381    19.338724     7.421698
 H     3.106247    19.730545     7.875344
 C     5.261357    19.841302     7.832753
 H     5.309265    20.621634     8.597406
 C    10.081775    15.846645     2.228871
 C    10.224958    14.765163     1.329458
 H    11.225505    14.476186     0.995870
 C     9.103621    14.062726     0.873584
 H     9.238442    13.227466     0.180098
 C     7.816539    14.419701     1.303992
 H     6.941801    13.869290     0.948396
 C     7.667505    15.488332     2.199986
 H     6.671069    15.777778     2.546064
 C     8.784702    16.196590     2.660868
 H     8.661997    17.028735     3.359171
 S    11.939193    22.740403     4.650862
 C    14.983690    17.572041     8.807203
 S    13.456252    16.859798     8.210427
 C    15.387779    18.897665     8.540301
 H    14.745068    19.538899     7.931495
 C    16.597018    19.388292     9.049372
 H    16.889689    20.419310     8.830818
 C    17.428134    18.573441     9.831463
 H    18.371131    18.960709    10.225664
 C    17.034700    17.253177    10.099247
 H    17.672524    16.602635    10.704901
 C    15.828721    16.755148     9.593640
 H    15.531835    15.723686     9.803028
 C    13.417780    23.536905     5.262839
 C    13.604745    24.904270     4.953579
 H    12.842974    25.429388     4.370582
 C    14.747228    25.584950     5.388890
 H    14.869566    26.642951     5.138926
 C    15.727357    24.921733     6.143299
 H    16.617969    25.455276     6.484945
 C    15.547086    23.566729     6.456716
 H    16.301014    23.036031     7.045280
 C    14.406728    22.877878     6.023992
 H    14.271649    21.821911     6.271983
 N     9.101096    17.082704    11.255802
 C    10.093516    18.133572    10.735658
 H    10.546888    17.702773     9.831530
 H     9.480887    18.980505    10.396910
 C    11.163074    18.574692    11.724461
 H    10.753646    19.072510    12.615840
 H    11.793143    19.309215    11.200065
 H    11.824587    17.754174    12.037754
 C     8.342888    17.599154    12.481911
 H     7.710098    16.764919    12.815245
 H     9.104640    17.759300    13.257171
 C     7.513480    18.859369    12.267560
 H     6.704668    18.721234    11.536295
 H     8.119248    19.724138    11.962741
 H     7.044659    19.111159    13.231290
 C     9.834237    15.812055    11.702923
 H    10.461810    16.116126    12.552198
 H     9.057003    15.141930    12.096154
 C    10.666367    15.119164    10.631577
 H    11.160602    14.257743    11.107114
 H    11.457256    15.759061    10.212097
 H    10.057398    14.728151     9.803958
 C     8.141941    16.788498    10.096103
 H     7.721343    17.759785     9.799084
 H     8.779722    16.466055     9.260162
 C     7.050274    15.767087    10.384567
 H     6.357534    16.086214    11.177286
 H     7.446353    14.771971    10.635175
 H     6.458420    15.658018     9.463400
 N    13.047546    20.265581     0.084594
 C    12.525448    19.915460    -1.311570
 H    12.061536    20.834385    -1.695764
 H    13.417242    19.720150    -1.923276
 C    11.551023    18.745622    -1.374349
 H    10.625852    18.931312    -0.811355
 H    11.992536    17.802606    -1.022903
 H    11.271216    18.605222    -2.429652
 C    11.890537    20.612044     1.034654
 H    12.345435    20.801479     2.017293
 H    11.305571    19.688221     1.139821
 C    11.017479    21.781198     0.602676
 H    11.569154    22.730118     0.538661
 H    10.251177    21.909415     1.382394
 H    10.490914    21.603161    -0.346707
 C    13.993648    21.459379    -0.087673
 H    14.756859    21.132691    -0.807567
 H    13.398145    22.241712    -0.577904
 C    14.633292    21.982143     1.192814
 H    15.310673    21.253171     1.659475
 H    13.895086    22.305220     1.941400
 H    15.236434    22.863023     0.924376
 C    13.776502    19.073513     0.714489
 H    13.007217    18.307571     0.895953
 H    14.100744    19.418190     1.706276
 C    14.946636    18.510129    -0.081401
 H    14.646668    18.098483    -1.056298
 H    15.363301    17.677886     0.506095
 H    15.758631    19.236506    -0.234100
